# Supplementary material for: Integrated Morphological, Comparative Transcriptomic, and Metabolomic Analyses Reveal Mechanisms Underlying Seasonal Patterns of Variation in Spines of the Giant Spiny Frog (Quasipaa spinosa)
Source: Int J Mol Sci. 2024 Aug 22;25(16):9128. doi: 10.3390/ijms25169128 (PMC11354522; doi:10.3390/ijms25169128)
Supplement: Supplementary file 1 [file ijms-25-09128-s001.zip]

Archive with 1 entries (1 files):
- ijms-3056754-supplementary.pdf
